# Supplementary material for: Unexpectedly high leprosy seroprevalence detected using a random surveillance strategy in midwestern Brazil: A comparison of ELISA and a rapid diagnostic test
Source: PLoS Negl Trop Dis. 2017 Feb 23;11(2):e0005375. doi: 10.1371/journal.pntd.0005375 (PMC5358972; doi:10.1371/journal.pntd.0005375)
Supplement: S1 Data Sheet — (XLSX) [file pntd.0005375.s002.xlsx]

## Sheet: Datas
Subject	Age	Gender	City/Administrative regions	State	Clinical Form (R&J)	Clinical Form (OC)	Contact History	a-PGL-I OD	a-PGL-I Result	a-LID-1 OD	a-LID-1 Result	NDO-LID- SR Result	NDO-LID Visual Result
2	48	F	NI	DF	BL	MB	No	2.16	Positive	0.74	Negative	Positive	2.0
3	27	M	Santa Maria	DF	NA	NA	No	1.19	Positive	0.41	Negative	Negative	0.00
4	31	F	Brasilândia	DF	I	PB	Yes	1.56	Positive	0.71	Negative	Negative	0.00
5	8	F	Brasília	DF	NA	NA	No	1.52	Positive	0.67	Negative	Positive	0.00
6	23	F	Paranoá	DF	NA	NA	No	0.92	Negative	0.65	Negative	Negative	0.00
7	38	M	Brasília	DF	NA	NA	No	0.72	Negative	0.60	Negative	Positive	0.00
8	62	F	Riacho Fundo I	DF	NA	NA	No	0.80	Negative	0.69	Negative	Positive	0.00
9	13	F	Samambaia Sul	DF	NA	NA	Yes	1.88	Positive	0.43	Negative	Positive	0.00
10	41	M	Sobradinho II	DF	NA	NA	No	0.73	Negative	0.53	Negative	Positive	0.67
11	34	F	Paranoá	DF	NA	NA	No	1.14	Positive	1.30	Positive	Positive	2.00
12	40	M	Águas Lindas	GO	NA	NA	No	1.91	Positive	0.13	Negative	Negative	1.67
13	60	F	Ocidental	GO	NA	NA	No	0.38	Negative	0.81	Negative	Positive	0.33
14	31	M	Brasília	DF	NA	NA	No	0.84	Negative	0.40	Negative	Negative	0.00
15	38	F	Samambaia	DF	NA	NA	No	0.97	Negative	0.47	Negative	Positive	1.00
16	49	F	Paranoá	DF	BB	MB	Yes	0.74	Negative	1.66	Positive	Negative	0.00
17	36	F	Sol Nascente	DF	NA	NA	No	1.06	Positive	0.82	Negative	Positive	0.00
18	43	M	Itapoã II	DF	NA	NA	No	1.48	Positive	0.84	Negative	Positive	1.00
19	38	F	Paranoá	DF	NA	NA	No	0.49	Negative	0.84	Negative	Positive	1.00
20	31	F	Ceilândia	DF	NA	NA	No	0.50	Negative	0.29	Negative	Positive	0.00
21	30	F	Brasília	DF	BB	MB	Yes	1.46	Positive	0.15	Negative	Positive	0.00
22	24	F	Brasília	DF	NA	NA	No	1.18	Positive	0.58	Negative	Positive	0.00
23	67	F	Luiziania	GO	NA	NA	No	1.54	Positive	0.94	Negative	Positive	0.00
24	25	M	Candangolândia	DF	NA	NA	No	3.10	Positive	0.37	Negative	Positive	1.00
25	63	F	Guará	DF	NA	NA	No	0.63	Negative	0.83	Negative	Positive	0.00
26	45	M	Brasília	DF	NA	NA	No	0.20	Negative	0.39	Negative	Positive	0.00
27	31	F	Gama	DF	BB	MB	Yes	1.09	Positive	0.62	Negative	Positive	0.00
28	39	F	Santo Antonio Descoberto	GO	NA	NA	Yes	0.92	Negative	0.58	Negative	Positive	2.00
29	72	F	Águas Lindas	GO	NA	NA	No	0.41	Negative	0.90	Negative	Positive	0.00
30	48	F	Samambaia	DF	NA	NA	Yes	0.82	Negative	1.52	Positive	Positive	1.00
31	66	M	Paranoá	DF	NA	NA	Yes	0.50	Negative	0.89	Negative	Positive	0.67
32	41	M	Águas Lindas	GO	NA	NA	No	0.66	Negative	1.31	Positive	Negative	0.00
34	55	F	Planaltina	DF	NA	NA	No	0.27	Negative	0.36	Negative	Negative	0.00
35	65	F	Cruzeiro Novo	DF	NA	NA	No	0.62	Negative	0.54	Negative	Negative	0.67
36	83	M	São Sebastião	DF	NA	NA	Yes	0.72	Negative	1.19	Positive	Positive	0.67
37	50	F	São Sebastião	GO	NA	NA	No	0.69	Negative	0.37	Negative	Positive	0.00
38	56	F	Santo Antonio Descoberto	GO	NA	NA	No	0.65	Negative	0.79	Negative	Positive	0.67
39	45	F	Luiziania	GO	NA	NA	Yes	1.23	Positive	1.06	Positive	Positive	2.00
40	43	F	Águas Lindas	GO	NA	NA	Yes	0.75	Negative	0.59	Negative	Positive	1.00
41	55	F	TÁguatinga	DF	NA	NA	No	0.17	Negative	1.28	Positive	Negative	0.00
42	40	F	Águas Lindas	GO	NA	NA	No	0.613487	Negative	1.27	Positive	Positive	0.00
43	67	F	Brasilância	DF	NA	NA	Yes	2.09	Positive	2.06	Positive	Positive	0.00
44	24	F	Planaltina	GO	NA	NA	No	0.97	Negative	1.50	Positive	Positive	1.67
45	37	M	Ceilândia	DF	NA	NA	No	0.85	Negative	0.50	Negative	Positive	0.00
46	17	M	Ceilândia	DF	NA	NA	No	0.53	Negative	0.67	Negative	Negative	0.00
47	37	M	Ceilândia	DF	NA	NA	No	1.09	Positive	1.75	Positive	Positive	1.00
48	53	F	Sta Maria	DF	NA	NA	No	0.57	Negative	2.37	Positive	Negative	0.00
49	67	F	São Sebastião	DF	NA	NA	No	0.39	Negative	1.38	Positive	Negative	0.00
50	46	F	Vila Planalto	DF	NA	NA	No	0.53	Negative	0.92	Negative	Positive	0.67
51	57	M	Sobradinho II	DF	NA	NA	No	2.65	Positive	1.02	Positive	Positive	1.00
52	23	F	Novo Gama	GO	NA	NA	No	0.66	Negative	0.40	Negative	Positive	1.00
53	66	F	Estrutural	DF	NA	NA	No	2.27	Positive	0.80	Negative	Positive	1.00
54	12	M	Samambaia	DF	NA	NA	No	1.03	Positive	0.84	Negative	Positive	1.00
55	52	M	Guará I	DF	NA	NA	No	1.12	Positive	0.44	Negative	Positive	2.00
56	61	M	Brasília	DF	NA	NA	No	0.68	Negative	0.35	Negative	Positive	1.00
57	74	F	Gama	DF	NA	NA	No	0.11	Negative	0.18	Negative	Negative	0.00
58	78	M	Guará I	DF	NA	NA	No	0.66	Negative	1.75	Positive	Positive	0.67
59	25	F	NI	DF	NA	NA	No	1.49	Positive	0.83	Negative	Negative	0.00
60	38	F	Ceilândia	DF	NA	NA	No	1.49	Positive	0.85	Negative	Positive	0.33
61	63	F	Planaltina	DF	NA	NA	No	0.13	Negative	2.33	Positive	Positive	0.00
63	9	F	Ceilândia	DF	BT	MB	No	1.27	Positive	0.88	Negative	Positive	0.00
65	54	M	Samambaia Sul	DF	NA	NA	No	2.50	Positive	1.16	Positive	Positive	2.00
66	63	F	Cruzeiro Novo	DF	NA	NA	No	1.18	Positive	0.58	Negative	Positive	1.00
67	54	M	Planaltina	GO	BB	MB	No	0.59	Negative	1.61	Positive	Positive	0.33
68	31	M	Gama	DF	NA	NA	No	0.95	Negative	0.54	Negative	Positive	0.00
69	54	F	Planaltina	DF	NA	NA	No	2.79	Positive	1.05	Positive	Positive	2.00
70	55	M	Gama	DF	NA	NA	No	1.01	Positive	0.39	Negative	Positive	1.00
71	66	F	Samambaia	DF	NA	NA	No	3.33	Positive	1.43	Positive	Positive	1.67
72	56	F	Santa Maria	DF	NA	NA	No	0.29	Negative	2.04	Positive	Positive	0.00
73	50	F	Samambaia Norte	DF	NA	NA	Yes	0.99	Negative	1.08	Positive	Positive	0.67
74	58	F	Guará II	DF	NA	NA	No	0.66	Negative	0.50	Negative	Positive	0.67
75	62	M	Sobradinho	DF	LL	MB	No	6.24	Positive	35.33	Positive	Positive	2.00
76	32	F	Sobradinho	DF	BT	MB	No	1.82	Positive	1.06	Positive	Positive	0.33
77	58	M	Guará I	DF	NA	NA	No	3.40	Positive	0.62	Negative	Positive	1.00
78	65	M	Samambaia Sul	DF	NA	NA	No	0.49	Negative	1.08	Positive	Positive	1.00
79	50	F	Samambaia	DF	NA	NA	No	1.75	Positive	0.62	Negative	Positive	1.67
80	45	F	Águas Lindas	GO	BB	MB	Yes	2.61	Positive	1.02	Positive	Positive	0.00
81	23	F	Recanto das Emas	DF	NA	NA	No	2.24	Positive	2.00	Positive	Positive	1.67
82	40	F	Sobradinho	DF	NA	NA	No	0.66	Negative	0.40	Negative	Positive	0.00
83	48	F	Recanto das Emas	DF	NA	NA	Yes	1.02	Positive	1.01	Positive	Positive	2.00
84	78	F	Brasília	DF	NA	NA	No	0.29	Negative	2.34	Positive	Negative	0.00
85	56	M	Riacho Fundo II	DF	NA	NA	No	0.51	Negative	1.67	Positive	Positive	1.33
86	63	F	Ceilândia Norte	DF	NA	NA	No	0.77	Negative	0.36	Negative	Positive	0.00
87	61	M	Águas Lindas	GO	NA	NA	No	0.66	Negative	1.23	Positive	Positive	0.00
88	47	M	Brasília	DF	NA	NA	No	0.81	Negative	0.94	Negative	Positive	0.00
89	46	F	Planaltina	GO	NA	NA	No	0.75	Negative	1.02	Positive	Positive	0.00
90	62	M	Novo Horizonte conj. Residencial (Brasília?)	DF	NA	NA	No	1.13	Positive	0.66	Negative	Positive	0.00
91	52	F	Recanto das Emas	DF	NA	NA	No	1.55	Positive	0.81	Negative	Positive	0.00
92	9	F	Planaltina	DF	NA	NA	No	0.86	Negative	1.31	Positive	Positive	0.00
93	43	F	Planaltina	DF	NA	NA	No	1.59	Positive	2.87	Positive	Positive	0.67
94	39	F	Brasília	DF	NA	NA	No	1.53	Positive	0.62	Negative	Positive	0.00
95	51	F	Paranoá	DF	NA	NA	No	1.39	Positive	0.82	Negative	Positive	1.00
96	64	M	Brasília	DF	NA	NA	No	0.41	Negative	1.12	Positive	Positive	1.00
97	43	M	Ceilândia Norte	DF	NA	NA	No	0.40	Negative	0.6	Negative	Positive	0.00
98	70	M	TÁguatinga Norte	DF	NA	NA	No	0.53	Negative	0.7	Negative	Positive	0.00
99	33	M	São Sebastião	DF	BL	MB	No	3.96	Positive	28.82	Positive	Positive	1.67
100	56	F	Formosa	GO	NA	NA	No	1.40	Positive	0.29	Negative	Positive	0.00
101	53	F	TÁguatinga Sul	DF	NA	NA	No	0.79	Negative	2.05	Positive	Positive	1.00
102	68	F	Samambaia	DF	NA	NA	No	3.13	Positive	2.12	Positive	Positive	2.00
103	34	F	Planaltina	GO	BB	MB	No	1.67	Positive	0.27	Negative	Negative	0.00
104	14	F	Planaltina	GO	LL	MB	Yes	6.34	Positive	20.15	Positive	Positive	1.67
105	66	M	Ceilândia Sul	DF	NA	NA	No	0.17	Negative	1.03	Positive	Negative	0.00
106	29	M	Brasilância	DF	NA	NA	No	1.78	Positive	1.02	Positive	Negative	0.33
108	61	F	Samambaia Norte	DF	NA	NA	No	0.44	Negative	1.27	Positive	Positive	0.00
109	20	M	Santa Maria	DF	LL	MB	Yes	4.23	Positive	24.31	Positive	Positive	2.00
110	23	M	São Sebastião	DF	BL	MB	No	6.41	Positive	35.42	Positive	Positive	2.00
111	15	F	Samambaia Norte	DF	NA	NA	No	2.11	Positive	0.3	Negative	Positive	0.33
112	39	F	Samambaia Norte	DF	NA	NA	No	1.33	Positive	1.87	Positive	Negative	0.00
113	53	F	Paranoá	DF	NA	NA	No	2.67	Positive	0.95	Negative	Positive	1.67
114	67	F	TÁguatinga Norte	DF	NA	NA	No	1.73	Positive	1.79	Positive	Positive	1.67
115	37	M	Recanto das Emas	DF	BT	MB	No	1.00	Negative	1.31	Positive	Positive	2.00
116	30	F	Paranoá	DF	NA	NA	No	0.54	Negative	0.58	Negative	Negative	0.00
117	33	M	TÁguatinga	DF	BL	MB	No	2.39	Positive	13.1	Positive	Positive	2.00
118	63	M	Guará	DF	NA	NA	No	0.73	Negative	1	Negative	Negative	0.00
119	64	M	Lago Norte	DF	NA	NA	Yes	0.43	Negative	0.47	Negative	Negative	0.00
120	25	M	Ceilândia Sul	DF	NA	NA	No	0.65	Negative	0.9	Negative	Positive	0.00
121	43	F	São Sebastião	DF	NA	NA	No	1.54	Positive	0.4	Negative	Positive	1.00
122	31	F	Águas Lindas	GO	BB	MB	No	1.22	Positive	0.25	Negative	Negative	0.00
123	41	F	São Sebastião	DF	NA	NA	Yes	0.86	Negative	0.64	Negative	Positive	1.00
124	33	M	Paranoá / Itapua	DF	NA	NA	No	3.56	Positive	0.34	Negative	Positive	2.00
125	57	F	TÁguatinga Norte	DF	NA	NA	No	1.33	Positive	1.63	Positive	Positive	1.00
126	52	F	SQF Norte - Brasília?	DF	NA	NA	Yes	0.50	Negative	0.48	Negative	Positive	0.00
127	63	F	Sol Nascente	DF	NA	NA	Yes	0.22	Negative	0.69	Negative	Negative	0.00
128	37	M	Planaltina	DF	NA	NA	No	0.606908	Negative	0.27	Negative	Positive	0.00
129	46	F	Recanto das Emas	DF	NA	NA	No	1.02	Positive	0.57	Negative	Positive	0.00
130	51	F	Samambaia Sul	DF	NA	NA	No	0.32	Negative	0.42	Negative	Negative	0.00
131	23	F	Vicente Pires	DF	NA	NA	No	0.66	Negative	0.69	Negative	Negative	0.00
132	51	F	Recanto das Emas	DF	BB	MB	No	0.93	Negative	0.5	Negative	Negative	0.00
133	45	M	Cruzeiro Novo	DF	NA	NA	No	0.71	Negative	0.62	Negative	Negative	0.00
134	71	F	Sobradinho	DF	NA	NA	No	0.23	Negative	0.44	Negative	Negative	0.00
135	74	M	Santa Maria	DF	NA	NA	No	0.42	Negative	0.91	Negative	Positive	1.00
136	26	M	Novo Gama	GO	NA	NA	No	0.89	Negative	0.17	Negative	Negative	0.00
137	64	F	Paranoá	DF	NA	NA	No	0.56	Negative	0.69	Negative	Negative	0.00
138	16	F	Paranoá	DF	NA	NA	No	1.38	Positive	0.47	Negative	Positive	1.00
139	66	F	Nucleo Bandeirante	DF	NA	NA	No	0.90	Negative	1.41	Positive	Positive	0.33
140	72	F	Nucleo Bandeirante	DF	NA	NA	No	0.16	Negative	0.86	Negative	Negative	0.00
141	58	M	Nucleo Bandeirante	DF	NA	NA	No	0.61	Negative	0.94	Negative	Negative	0.00
142	87	M	Planaltina	DF	NA	NA	No	0.44	Negative	1.42	Positive	Negative	0.00
143	55	M	Sobradinho II	DF	NA	NA	No	0.36	Negative	0.78	Negative	Negative	0.00
144	54	F	Varjão	DF	NA	NA	No	1.06	Positive	1.29	Positive	Positive	1.00
145	46	F	Ocidental	GO	NA	NA	Yes	0.75	Negative	0.72	Negative	Positive	2.00
146	56	M	IPTG	DF	NA	NA	No	0.33	Negative	0.82	Negative	Positive	1.00
147	7	F	São Sebastião	DF	NA	NA	No	0.99	Negative	0.52	Negative	Positive	0.33
148	53	F	São Sebastião	DF	NA	NA	No	0.37	Negative	0.46	Negative	Negative	0.00
149	23	F	Santo Antonio	GO	NA	NA	No	0.98	Negative	0.49	Negative	Positive	0.00
150	53	F	São Sebastião	DF	NA	NA	No	0.36	Negative	0.47	Negative	Positive	0.00
151	52	M	Samambaia	DF	NA	NA	No	0.32	Negative	1.08	Positive	Positive	2.00
152	51	M	Recanto das Emas	DF	NA	NA	No	1.27	Positive	0.56	Negative	Positive	1.00
153	41	F	Santo Antônio do Descoberto	GO	BB	MB	No	1.51	Positive	0.47	Negative	Positive	1.33
154	33	M	Recanto das Emas	DF	NA	NA	No	1.22	Positive	0.26	Negative	Positive	1.00
155	44	F	Águas Lindas	GO	NA	NA	No	0.54	Negative	1.83	Positive	Positive	0.33
156	68	M	Gama	DF	NA	NA	No	0.97	Negative	1.25	Positive	Positive	1.00
157	47	F	Recanto das Emas	DF	NA	NA	No	1.02	Positive	2.86	Positive	Negative	0.00
158	53	M	Planaltina	DF	NA	NA	No	0.52	Negative	0.48	Negative	Negative	0.00
159	68	M	Varjão	DF	NA	NA	No	0.50	Negative	0.66	Negative	Positive	1.00
160	57	M	TÁguatinga Sul	DF	NA	NA	No	0.63	Negative	0.22	Negative	Positive	1.00
161	47	F	Ceilândia Sul	DF	NA	NA	No	0.38	Negative	1.9	Positive	Negative	0.33
162	64	F	Pedregal Novo Gama	DF	NA	NA	No	0.36	Negative	0.59	Negative	Negative	0.00
163	74	M	Pedregal Novo Gama	DF	NA	NA	No	0.68	Negative	0.52	Negative	Positive	2.00
164	53	F	Ceilândia Norte	DF	NA	NA	No	0.66	Negative	0.67	Negative	Negative	0.00
165	74	M	Santa Maria	DF	NA	NA	No	0.73	Negative	2.05	Positive	Negative	0.33
166	31	F	São Sebastião	DF	NA	NA	No	1.58	Positive	0.6	Negative	Positive	1.00
167	58	F	Samambaia Sul	DF	NA	NA	Yes	0.35	Negative	0.56	Negative	Negative	0.00
168	50	F	Planaltina	DF	NA	NA	No	0.32	Negative	0.39	Negative	Negative	0.33
169	43	F	Guará II	DF	NA	NA	No	1.14	Positive	1.86	Positive	Positive	1.00
170	58	F	Brasília	DF	NA	NA	Yes	0.83	Negative	1.5	Positive	Negative	0.33
171	41	F	Novo Gama	DF	NA	NA	Yes	0.74	Negative	0.32	Negative	Negative	0.00
172	46	M	São Sebastião	DF	NA	NA	Yes	0.58	Negative	0.35	Negative	Positive	1.00
173	38	F	Valparaíso de Goiás	GO	NA	NA	Yes	0.75	Negative	0.79	Negative	Negative	0.00
174	10	F	Valparaíso de Goiás	GO	NA	NA	Yes	1.11	Positive	0.24	Negative	Positive	1.00
175	60	F	TÁguatinga Sul	DF	NA	NA	Yes	0.27	Negative	0.4	Negative	Positive	1.00
176	74	F	TÁguatinga	DF	NA	NA	No	0.45	Negative	0.46	Negative	Negative	0.00
177	47	M	Goiânia	GO	NA	NA	No	1.07	Positive	0.27	Negative	Positive	1.67
178	56	M	Condominio São Francisco	DF	NA	NA	Yes	0.45	Negative	0.75	Negative	Negative	0.33
179	57	M	TÁguatinga	DF	BB	MB	No	0.44	Negative	0.84	Negative	Negative	0.00
180	70	M	TÁguatinga	DF	NA	NA	No	0.41	Negative	0.99	Negative	Negative	0.67
181	45	F	Samambaia Sul	DF	NA	NA	No	1.75	Positive	0.67	Negative	Positive	1.00
182	63	F	TÁguatinga Norte	DF	NA	NA	No	1.05	Positive	1.47	Positive	Positive	2.00
183	61	F	Brasília	DF	NA	NA	Yes	0.22	Negative	0.38	Negative	Negative	0.00
184	24	M	Recanto das Emas	DF	NA	NA	Yes	0.93	Negative	0.91	Negative	Negative	0.00
185	45	F	Ceilândia	DF	NA	NA	Yes	0.89	Negative	0.51	Negative	Positive	0.00
186	61	F	Ceilândia Sul	DF	NA	NA	No	0.47	Negative	0.66	Negative	Negative	0.67
187	40	M	São Sebastião	DF	NA	NA	No	1.26	Positive	1.15	Positive	Positive	1.00
188	49	M	Valparaíso II	GO	NA	NA	No	0.50	Negative	0.8	Negative	Negative	0.00
189	63	M	Brasilância	DF	NA	NA	No	1.95	Positive	0.73	Negative	Positive	1.00
190	66	M	Águas Lindas	GO	NA	NA	No	0.32	Negative	0.77	Negative	Negative	0.00
191	54	M	Ceilândia Norte	DF	NA	NA	No	0.00	Negative	0.03	Negative	Positive	1.33
192	77	M	Santa Maria	DF	NA	NA	No	0.27	Negative	0.66	Negative	Negative	0.00
193	76	M	Guará II	DF	NA	NA	No	0.31	Negative	0.39	Negative	Negative	0.00
194	63	F	Samambaia Sul	DF	NA	NA	No	0.90	Negative	0.36	Negative	Positive	1.00
195	61	F	Guará II	DF	NA	NA	Yes	1.58	Positive	0.97	Negative	Positive	1.67
196	29	F	Guará I	DF	NA	NA	No	1.28	Positive	0.83	Negative	Positive	1.33
197	65	M	Guará I	DF	NA	NA	No	0.19	Negative	0.7	Negative	Positive	0.67
198	63	F	Pedregal Novo Gama	DF	NA	NA	No	0.31	Negative	0.55	Negative	Negative	0.67
199	59	M	Ceilândia	DF	NA	NA	No	0.20	Negative	1.54	Positive	Negative	0.00
200	54	F	Novo Gama	DF	NA	NA	No	1.25	Positive	0.45	Negative	Positive	1.00
201	56	M	Samambaia Sul	DF	NA	NA	No	0.74	Negative	0.43	Negative	Negative	1.00
202	55	F	Samambaia	DF	BT	MB	Relapse	1.43	Positive	0.7	Negative	Negative	0.00
203	52	M	Brasília	DF	NA	NA	No	0.68	Negative	0.51	Negative	Positive	1.00
204	53	F	Santa Maria Sul	DF	NA	NA	No	0.50	Negative	0.32	Negative	Positive	1.00
205	53	F	Setor Leste Estrutural	DF	NA	NA	No	0.610197	Negative	0.64	Negative	Negative	0.00
206	24	F	Santa Maria Sul	DF	NA	NA	No	1.16	Positive	1.47	Positive	Positive	1.00
207	4	M	Santa Maria Sul	DF	NA	NA	No	2.11	Positive	0.39	Negative	Positive	1.00
208	64	F	Samambaia	DF	BB	MB	Yes	0.72	Negative	0.58	Negative	Negative	0.00
209	42	M	Paranoá / Itapua	DF	NA	NA	No	0.98	Negative	0.25	Negative	Negative	0.00
210	35	M	Sobradinho	DF	NA	NA	No	0.17	Negative	0.6	Negative	Negative	0.00
211	51	F	Paranoá	DF	NA	NA	No	0.53	Negative	0.69	Negative	Negative	0.00
212	82	F	Ceilândia Norte	DF	NA	NA	No	0.52	Negative	1.94	Positive	Negative	1.00
213	56	F	Santa Maria	DF	BB	MB	Yes	1.11	Positive	1.52	Positive	Positive	1.00
214	51	M	Santa Maria	DF	NA	NA	No	1.11	Positive	0.77	Negative	Negative	1.00
215	43	M	Águas Bonitas	GO	NA	NA	Yes	1.33	Positive	0.53	Negative	Positive	1.33
216	64	F	Planaltina	DF	NA	NA	No	0.28	Negative	0.44	Negative	Negative	1.00
217	31	M	Samambaia	DF	NA	NA	No	0.30	Negative	3.84	Positive	Positive	1.00
218	75	F	Estrutural	DF	NA	NA	No	0.89	Negative	0.86	Negative	Positive	0.67
219	55	F	Samambaia	DF	NA	NA	No	0.54	Negative	0.87	Negative	Negative	0.00
220	70	M	Samambaia Sul	DF	NA	NA	No	1.06	Positive	0.81	Negative	Positive	2.00
221	29	F	São Sebastião	DF	BT	MB	Relapse	0.65	Negative	1.35	Positive	Positive	1.00
222	29	F	TÁguatinga Sul	DF	NA	NA	No	1.22	Positive	2.89	Positive	Positive	1.00
223	66	F	Samambaia Sul	DF	NA	NA	No	0.76	Negative	1.06	Positive	Positive	1.00
224	29	F	Paranoá	DF	NA	NA	No	0.80	Negative	0.27	Negative	Negative	0.00
225	54	F	Ceilândia	DF	BB	MB	Yes	1.63	Positive	0.69	Negative	Positive	2.00
226	63	F	Planaltina	GO	NA	NA	Yes	0.64	Negative	0	Negative	Negative	1.00
227	33	F	Gama	DF	NA	NA	No	1.79	Positive	0.61	Negative	Positive	1.00
228	66	F	Sobradinho	DF	NA	NA	Yes	0.11	Negative	0.92	Negative	Negative	0.00
229	53	F	TÁguatinga	DF	NA	NA	Yes	0.70	Negative	0.61	Negative	Positive	1.00
230	47	F	STO (?)	DF	NA	NA	No	0.75	Negative	0.71	Negative	Negative	0.00
231	59	M	Paranoá	DF	NA	NA	No	0.38	Negative	0.23	Negative	Positive	1.00
232	33	F	Sobradinho	DF	NA	NA	Yes	1.71	Positive	2.93	Positive	Positive	1.00
233	39	F	Luna Bel	GO	NA	NA	Yes	0.75	Negative	0.23	Negative	Positive	1.00
234	34	F	Varjão	DF	NA	NA	No	1.23	Positive	0.73	Negative	Positive	1.00
235	38	F	Guará II	DF	NA	NA	Yes	1.53	Positive	0.37	Negative	Negative	0.33
236	61	F	Santa Maria	DF	TT	PB	No	0.60	Negative	1.39	Positive	Positive	2.00
237	73	F	Planaltina	GO	BB	MB	Yes	0.45	Negative	0.56	Negative	Negative	0.33
238	36	F	Águas Lindas	GO	BB	MB	No	1.71	Positive	0.67	Negative	Positive	1.67
239	62	F	Recanto das Emas	DF	NA	NA	No	0.16	Negative	0.33	Negative	Negative	0.00
240	38	M	Pedregal	DF	NA	NA	No	0.42	Negative	0.82	Negative	Negative	0.00
241	50	F	Brasília	DF	NA	NA	No	1.01	Positive	1.74	Positive	Negative	0.00
242	47	F	Samambaia	DF	NA	NA	No	0.53	Negative	0.48	Negative	Negative	0.00
243	31	M	Brasília	DF	NA	NA	No	0.58	Negative	0.19	Negative	Negative	0.00
244	26	F	Samambaia Norte	DF	NA	NA	No	2.11	Positive	1.08	Positive	Positive	1.67
245	33	M	Planaltina	DF	NA	NA	No	1.21	Positive	1.7	Positive	Positive	1.00
246	45	M	Santa Maria Norte	DF	NA	NA	Yes	1.19	Positive	0.61	Negative	Negative	0.33
247	57	F	Ceilândia Norte	DF	NA	NA	No	1.11	Positive	0.65	Negative	Negative	0.00
248	34	F	São Sebastião	DF	NA	NA	No	1.75	Positive	0.73	Negative	Positive	1.00
249	10	F	Sobradinho	DF	NA	NA	No	0.79	Negative	0.75	Negative	Negative	0.00
250	18	F	Paranoá	DF	NA	NA	No	2.37	Positive	2.48	Positive	Positive	2.00
251	42	F	Ceilândia	DF	I	PB	Yes	1.19	Positive	0.87	Negative	Negative	0.33
252	61	F	São Sebastião	DF	NA	NA	Yes	1.24	Positive	0.83	Negative	Positive	1.00
253	70	F	Samambaia	DF	NA	NA	No	0.62	Negative	2.09	Positive	Negative	0.50
254	40	M	Planaltina	DF	BB	MB	No	0.98	Negative	0.84	Negative	Positive	1.33
255	49	M	Samambaia Norte	DF	NA	NA	No	0.80	Negative	0.63	Negative	Negative	0.50
256	41	F	Lago Oeste	DF	NA	NA	Yes	2.08	Positive	4.47	Positive	Positive	1.00
257	44	F	Samambaia	DF	BL	MB	No	0.48	Negative	0.82	Negative	Negative	0.00
258	70	F	Ceilândia	DF	NA	NA	Yes	1.03	Positive	1.08	Positive	Positive	2.00
259	50	M	Vicente Pires	DF	NA	NA	Yes	0.68	Negative	1.33	Positive	Negative	0.00
260	55	M	Santa Maria Sul	DF	NA	NA	No	0.48	Negative	1.5	Positive	Negative	0.00
261	63	F	Planaltina	DF	NA	NA	No	1.07	Positive	1.16	Positive	Negative	0.00
262	72	M	Santa Maria Norte	DF	NA	NA	No	0.59	Negative	0.7	Negative	Negative	0.00
263	38	F	Planaltina	DF	NA	NA	Yes	2.39	Positive	0.39	Negative	Positive	1.00
264	61	F	TÁguatinga	DF	NA	NA	No	0.26	Negative	0.67	Negative	Negative	0.33
265	29	F	Planaltina	DF	NA	NA	No	1.07	Positive	0.62	Negative	Positive	1.00
266	64	F	Riacho Fundo II	DF	NA	NA	No	1.19	Positive	0.76	Negative	Positive	1.33
267	38	M	Ceilândia Sul	DF	NA	NA	No	1.02	Positive	1.24	Positive	Positive	1.33
268	52	M	Estancia Planaltina	DF	NA	NA	No	0.35	Negative	0.64	Negative	Negative	0.00
269	65	F	Pedregal	GO	NA	NA	No	1.24	Positive	0.67	Negative	Positive	0.67
270	61	F	Samambaia Norte	DF	NA	NA	No	0.74	Negative	1.13	Positive	Positive	0.33
271	70	F	Samambaia Norte	DF	NA	NA	Yes	2.72	Positive	0.66	Negative	Positive	2.00
272	22	M	Guará	DF	NA	NA	No	0.45	Negative	0.1	Negative	Negative	0.00
273	50	M	Paranoá	DF	NA	NA	No	0.36	Negative	0.75	Negative	Positive	1.00
274	64	M	Santa Maria	DF	NA	NA	No	0.57	Negative	0.8	Negative	Negative	0.00
275	24	M	Itapoã	DF	NA	NA	No	0.69	Negative	0.71	Negative	Positive	1.00
276	79	M	Cidade Ocidental	GO	NA	NA	No	0.80	Negative	0.58	Negative	Positive	0.00
277	77	M	Ceilândia	DF	NA	NA	No	1.05	Positive	0.42	Negative	Negative	0.67
278	35	F	Samambaia Norte	DF	NA	NA	Yes	0.62	Negative	0.74	Negative	Positive	1.00
279	25	F	Cidade Ocidental	GO	NA	NA	Yes	0.90	Negative	0.55	Negative	Positive	0.67
280	79	M	Planaltina	GO	NA	NA	Yes	0.78	Negative	0.86	Negative	Positive	1.00
281	32	F	Planaltina	GO	NA	NA	Yes	1.47	Positive	0.91	Negative	Positive	0.67
282	67	F	Paranoá	DF	BL	MB	Relapse	0.74	Negative	4.82	Positive	Positive	2.00
283	31	F	Samambaia	DF	NA	NA	Yes	0.93	Negative	1.03	Positive	Positive	1.00
284	47	M	Paranoá	DF	NA	NA	No	0.18	Negative	0.39	Negative	Negative	0.00
285	47	F	Itapoã	DF	BB	MB	No	0.45	Negative	0.69	Negative	Positive	1.00
286	73	F	Luziania	GO	NA	NA	Yes	1.36	Positive	0.69	Negative	Positive	1.00
287	60	M	São Sebastião	DF	NA	NA	Yes	0.38	Negative	0.7	Negative	Positive	1.00
288	50	M	Planaltina	GO	NA	NA	No	0.35	Negative	0.8	Negative	Positive	1.00
289	76	F	Ceilândia	DF	NA	NA	No	0.27	Negative	0.51	Negative	Negative	0.00
290	21	F	Planaltina	GO	NA	NA	Yes	0.50	Negative	0.77	Negative	Positive	0.00
291	50	F	Sobradinho II	DF	NA	NA	Yes	0.31	Negative	0.7	Negative	Negative	0.00
292	42	M	Gama	DF	BB	MB	No	0.42	Negative	1.07	Positive	Negative	1.00
293	73	M	Ceilândia	DF	NA	NA	Yes	0.29	Negative	0.63	Negative	Negative	0.00
294	44	M	Recanto das Emas	DF	NA	NA	No	0.608553	Negative	0.89	Negative	Positive	0.67
295	46	M	Planaltina	GO	NA	NA	Yes	0.48	Negative	0.43	Negative	Negative	0.00
296	63	F	Campinati	MT	BB	MB	Yes	0.60	Negative	0.51	Negative	Negative	0.00
297	73	M	Brasilinha	DF	NA	NA	No	0.70	Negative	0.5	Negative	Negative	0.00
298	34	F	Ceilândia Norte	DF	NA	NA	No	0.27	Negative	0.43	Negative	Negative	0.00
299	69	M	TÁguatinga Norte	DF	NA	NA	No	0.74	Negative	0.74	Negative	Positive	1.00
300	60	F	Planaltina	DF	NA	NA	No	0.87	Negative	2.49	Positive	Negative	0.00
301	53	F	São Sebastião	DF	NA	NA	Yes	0.41	Negative	0.9	Negative	Negative	0.00
302	31	F	Riacho Fundo II	DF	NA	NA	No	0.38	Negative	0.61	Negative	Negative	1.00
303	52	M	Samambaia Norte	DF	NA	NA	No	0.71	Negative	0.3	Negative	Positive	0.67
304	64	F	Vila Planalto	DF	NA	NA	No	0.47	Negative	0.73	Negative	Positive	1.00
305	22	M	Ceilândia Norte	DF	NA	NA	Yes	0.59	Negative	0.55	Negative	Negative	0.00
306	69	F	Ceilândia	DF	NA	NA	Yes	0.25	Negative	0.93	Negative	Negative	0.00
307	49	M	Águas Lindas	DF	NA	NA	No	0.69	Negative	0.43	Negative	Negative	1.00
308	26	M	Ceilândia Norte	DF	NA	NA	Yes	0.25	Negative	0.58	Negative	Negative	1.00
309	34	M	Novo Gama	DF	NA	NA	Yes	1.72	Positive	0.85	Negative	Positive	1.00
310	54	F	Brasilância	DF	NA	NA	Yes	1.14	Positive	0.66	Negative	Positive	2.00
311	51	M	Céu Azul	GO	NA	NA	Yes	0.40	Negative	0.74	Negative	Positive	1.00
312	31	F	Ceilândia Norte	DF	NA	NA	Yes	0.36	Negative	0.83	Negative	Negative	0.00
313	3	F	Ceilândia Norte	DF	NA	NA	Yes	1.11	Positive	2.6	Positive	Negative	0.67
314	10	F	Ceilândia Norte	DF	NA	NA	Yes	1.21	Positive	2.33	Positive	Negative	0.00
315	44	M	Planaltina	DF	NA	NA	No	0.94	Negative	0.44	Negative	Negative	1.00
316	40	F	Ceilândia	DF	NA	NA	No	1.29	Positive	0.86	Negative	Positive	0.33
317	22	F	TÁguatinga Norte	DF	NA	NA	Yes	0.66	Negative	0.78	Negative	Negative	0.33
318	39	M	Brasilância	DF	NA	NA	No	0.59	Negative	0.36	Negative	Positive	2.00
319	39	M	Cidade Ocidental	GO	NA	NA	No	0.25	Negative	0.31	Negative	Negative	0.67
320	45	F	TÁguatinga Norte	DF	NA	NA	Yes	0.95	Negative	0.48	Negative	Negative	0.33
321	15	F	Águas Claras	DF	I	PB	Yes	0.60	Negative	1.09	Positive	Negative	0.00
322	44	F	Planaltina	DF	NA	NA	Yes	0.82	Negative	0.22	Negative	Negative	0.00
323	50	M	Estrutural	DF	BB	MB	Relapse	0.58	Negative	0.21	Negative	Negative	0.00
324	39	M	Brasília	DF	NA	NA	No	0.66	Negative	0.18	Negative	Negative	0.33
325	30	M	Recanto das Emas	DF	NA	NA	Yes	0.62	Negative	0.71	Negative	Negative	1.00
326	32	F	Recanto das Emas	DF	NA	NA	Yes	0.78	Negative	0.33	Negative	Negative	0.00
327	15	M	Recanto das Emas	DF	NA	NA	Yes	0.68	Negative	0.61	Negative	Negative	0.00
328	27	F	Ceilândia	DF	BB	MB	Yes	1.96	Positive	1.81	Positive	Positive	1.67
329	12	F	São Sebastião	DF	NA	NA	Yes	0.84	Negative	0.25	Negative	Negative	0.00
330	17	M	Paranoá	DF	NA	NA	Yes	0.54	Negative	1.47	Positive	Negative	0.00
331	43	F	Brasilância	DF	NA	NA	No	0.97	Negative	0.86	Negative	Positive	1.00
332	59	M	São Sebastião	DF	NA	NA	No	0.27	Negative	0.7	Negative	Negative	0.33
333	14	F	Riacho Fundo II	DF	NA	NA	No	0.80	Negative	0.44	Negative	Positive	1.00
334	32	F	São Sebastião	DF	NA	NA	No	0.47	Negative	0.66	Negative	Negative	0.00
335	44	M	Riacho Fundo II	DF	NA	NA	No	0.28	Negative	0.24	Negative	Positive	0.00
336	59	F	Céu Azul	GO	NA	NA	No	0.55	Negative	0.58	Negative	Negative	1.00
337	50	F	TÁguatinga Norte	DF	NA	NA	Yes	0.62	Negative	0.69	Negative	Negative	0.33
338	65	F	P. Norte Ceilândia	DF	NA	NA	Yes	0.38	Negative	1.27	Positive	Positive	1.33
339	54	M	NI	DF	BB	MB	Yes	0.71	Negative	1.36	Positive	Negative	0.67
340	61	F	Samambaia Sul	DF	NA	NA	No	0.75	Negative	0.62	Negative	Positive	0.33
341	63	M	Recanto das Emas	DF	NA	NA	No	0.13	Negative	0.53	Negative	Negative	0.00
342	59	F	Santa Maria Sul	DF	NA	NA	No	1.22	Positive	0.79	Negative	Positive	1.33
343	59	M	Ceilândia Norte	DF	NA	NA	No	0.14	Negative	2.62	Positive	Positive	0.00
344	82	F	Planaltina	GO	NA	NA	No	1.31	Positive	0.72	Negative	Positive	1.33
345	4	F	São Sebastião	DF	NA	NA	No	0.53	Negative	1.31	Positive	Negative	0.67
346	29	F	Recanto das Emas	DF	NA	NA	No	1.08	Positive	0.26	Negative	Positive	0.67
347	43	M	Estrutural	DF	NA	NA	Yes	0.25	Negative	0.84	Negative	Negative	0.33
348	54	F	São Sebastião	DF	NA	NA	No	0.21	Negative	0.57	Negative	Negative	0.00
349	9	M	Gama	DF	NA	NA	Yes	0.25	Negative	0.53	Negative	Negative	0.00
350	13	M	Gama	DF	NA	NA	Yes	0.68	Negative	0.51	Negative	Positive	1.00
351	52	M	Ceilândia Norte	DF	NA	NA	Yes	0.20	Negative	1.12	Positive	Positive	0.00
352	43	F	Gama	DF	NA	NA	Yes	0.71	Negative	0.46	Negative	Positive	1.00
353	37	F	São Sebastião	DF	NA	NA	No	0.76	Negative	0.56	Negative	Negative	0.33
354	48	F	Plano Piloto	DF	NA	NA	Yes	1.80	Positive	0.44	Negative	Positive	1.00
355	53	F	Águas Claras	DF	BB	MB	Relapse	1.17	Positive	0.46	Negative	Positive	1.00
356	53	F	São Sebastião	DF	NA	NA	Yes	1.02	Positive	0.89	Negative	Positive	1.33
357	45	F	São Sebastião	DF	NA	NA	No	1.79	Positive	1.23	Positive	Positive	1.33
358	25	F	Ceilândia Norte	DF	NA	NA	Yes	0.73	Negative	0.97	Negative	Negative	0.00
359	47	M	Correntina	BA	NA	NA	No	1.84	Positive	0.72	Negative	Positive	2.00
360	62	M	Brasília	DF	NA	NA	No	0.38	Negative	7.22	Positive	Negative	0.00
361	29	F	Luziania	GO	TT	PB	Yes	0.83	Negative	1.03	Positive	Positive	1.00
362	30	M	Planaltina	GO	NA	NA	No	1.68	Positive	4.72	Positive	Positive	1.33
363	19	M	São Sebastião	DF	NA	NA	Yes	0.53	Negative	1.09	Positive	Negative	0.00
364	39	F	São Sebastião	DF	NA	NA	Yes	1.02	Positive	0.54	Negative	Negative	0.33
365	48	F	Estrutural	DF	NA	NA	Yes	0.39	Negative	1.03	Positive	Negative	0.00
366	28	M	Paranoá	DF	NA	NA	Yes	0.44	Negative	2.85	Positive	Negative	0.33
367	29	F	Itapuã Paranoá	DF	NA	NA	No	0.55	Negative	0.48	Negative	Negative	0.00
368	48	M	Brasília	DF	NA	NA	No	0.41	Negative	0.49	Negative	Positive	0.33
369	23	F	Samambaia Sul	DF	NA	NA	Yes	0.86	Negative	0.83	Negative	Negative	0.00
370	5	F	Samambaia Sul	DF	NA	NA	Yes	0.53	Negative	1.47	Positive	Negative	0.00
371	47	M	Valparaíso II	DF	NA	NA	Yes	0.47	Negative	0.15	Negative	Negative	0.00
372	58	F	Jardim Ingá	DF	NA	NA	No	1.15	Positive	0.28	Negative	Positive	2.00
373	51	M	Brasília	DF	NA	NA	Yes	0.22	Negative	0.65	Negative	Negative	0.00
374	52	M	Águas Lindas	GO	NA	NA	No	0.60	Negative	0.57	Negative	Negative	0.00
375	35	F	Águas Lindas	GO	NA	NA	Yes	1.61	Positive	0.54	Negative	Positive	1.33
376	23	M	São Sebastião	DF	NA	NA	No	0.43	Negative	0.3	Negative	Negative	0.00
377	46	M	Guará	DF	BL	MB	No	2.70	Positive	15.54	Positive	Positive	2.00
378	53	F	Novo Gama	DF	NA	NA	No	1.38	Positive	0.43	Negative	Positive	1.00
379	21	F	Planaltina	DF	NA	NA	Yes	1.07	Positive	0.32	Negative	Negative	0.67
380	23	M	Planaltina	DF	NA	NA	Yes	1.65	Positive	0.63	Negative	Positive	1.00
381	66	F	TÁguatinga Norte	DF	NA	NA	Yes	0.45	Negative	1.12	Positive	Positive	1.00
382	72	F	São Sebastião	DF	NA	NA	No	1.07	Positive	0.72	Negative	Positive	1.67
383	43	F	Recanto das Emas	DF	NA	NA	No	2.38	Positive	7.95	Positive	Negative	0.33
384	10	M	TÁguatinga Norte	DF	NA	NA	No	0.78	Negative	1.1	Positive	Negative	1.00
385	43	M	TÁguatinga Norte	DF	NA	NA	No	0.25	Negative	0.81	Negative	Positive	0.00
386	28	F	Estrutural	DF	NA	NA	Yes	1.57	Positive	0.78	Negative	Positive	2.00
No Serum	55	M	Brasília	DF	NA	NA	No	NA	NA	NA	NA	NA	NA
No Serum	26	F	Brasília	DF	NA	NA	No	NA	NA	NA	NA	NA	NA
No Serum	55	F	Paranoá	DF	NA	NA	No	NA	NA	NA	NA	NA	NA
No Serum	61	F	Samambaia	DF	BB	MB	No	NA	NA	NA	NA	NA	NA
No Serum	25	M	Samambaia	DF	NA	NA	No	NA	NA	NA	NA	NA	NA
No Serum	17	F	Paranoá	DF	NA	NA	No	NA	NA	NA	NA	NA	NA
No Serum	1	M	São Sebastião	DF	NA	NA	No	NA	NA	NA	NA	NA	NA
No Serum	22	M	Riacho Fundo	DF	NA	NA	No	NA	NA	NA	NA	NA	NA
No Serum	57	M	Taquatinga	DF	NA	NA	No	NA	NA	NA	NA	NA	NA
No Serum	51	F	Samambaia	DF	NA	NA	No	NA	NA	NA	NA	NA	NA
No Serum	43	F	Itapuã	DF	NA	NA	No	NA	NA	NA	NA	NA	NA
No Serum	24	F	Taquatinga	DF	NA	NA	No	NA	NA	NA	NA	NA	NA
No Serum	37	M	Ceilândia	DF	NA	NA	No	NA	NA	NA	NA	NA	NA
No Serum	32	F	Paraiba	PB	NA	NA	No	NA	NA	NA	NA	NA	NA
No Serum	1	F	Planaltina	GO	NA	NA	Yes	NA	NA	NA	NA	NA	NA
No Serum	65	M	Samambaia	DF	NA	NA	No	NA	NA	NA	NA	NA	NA
No Serum	47	M	Águas Lindas	GO	NA	NA	No	NA	NA	NA	NA	NA	NA
No Serum	58	M	Samambaia	DF	NA	NA	No	NA	NA	NA	NA	NA	NA
No Serum	75	M	Candangolândia	DF	NA	NA	No	NA	NA	NA	NA	NA	NA
No Serum	61	M	Sobradinho	DF	NA	NA	No	NA	NA	NA	NA	NA	NA
No Serum	23	F	Brasilândia	DF	NA	NA	No	NA	NA	NA	NA	NA	NA
No Serum	5	F	Ceilândia	DF	NA	NA	Yes	NA	NA	NA	NA	NA	NA
No Serum	50	M	Samambaia	DF	NA	NA	No	NA	NA	NA	NA	NA	NA
No Serum	36	M	Gama	DF	NA	NA	No	NA	NA	NA	NA	NA	NA
No Serum	1	F	Taquatinga	DF	NA	NA	Yes	NA	NA	NA	NA	NA	NA
No Serum	69	M	Itapuã	DF	NA	NA	No	NA	NA	NA	NA	NA	NA
No Serum	4	F	Cidade Ocidental	GO	NA	NA	No	NA	NA	NA	NA	NA	NA
No Serum	64	F	Guará	DF	NA	NA	No	NA	NA	NA	NA	NA	NA
No Serum	49	M	Planaltina	DF	NA	NA	No	NA	NA	NA	NA	NA	NA
No Serum	48	M	Gama	DF	NA	NA	Yes	NA	NA	NA	NA	NA	NA
No Serum	60	M	Estrutural	DF	NA	NA	No	NA	NA	NA	NA	NA	NA
No Serum	10	M	Samambaia	DF	NA	NA	No	NA	NA	NA	NA	NA	NA
No Serum	22	F	Santa Maria	DF	NA	NA	No	NA	NA	NA	NA	NA	NA
No Serum	51	F	Santo Antonio	GO	NA	NA	No	NA	NA	NA	NA	NA	NA
No Serum	48	M	Brasília	DF	NA	NA	No	NA	NA	NA	NA	NA	NA
No Serum	20	M	Santa Maria	DF	NA	NA	No	NA	NA	NA	NA	NA	NA
No Serum	48	M	Paranoá	DF	NA	NA	No	NA	NA	NA	NA	NA	NA
No Serum	61	M	Brasília	DF	NA	NA	No	NA	NA	NA	NA	NA	NA
No Serum	44	M	Brasília	DF	NA	NA	No	NA	NA	NA	NA	NA	NA
No Serum	72	M	Brasilândia	DF	NA	NA	No	NA	NA	NA	NA	NA	NA
No Serum	52	F	Paranoá	DF	NA	NA	Yes	NA	NA	NA	NA	NA	NA
No Serum	43	M	Gama	DF	NA	NA	No	NA	NA	NA	NA	NA	NA
No Serum	14	M	Santa Maria	DF	NA	NA	No	NA	NA	NA	NA	NA	NA
No Serum	40	F	Brasília	DF	NA	NA	No	NA	NA	NA	NA	NA	NA
No Serum	25	F	Ceilândia	DF	NA	NA	No	NA	NA	NA	NA	NA	NA
No Serum	7	F	Santo Antonio	GO	NA	NA	No	NA	NA	NA	NA	NA	NA
No Serum	56	F	Lago Azul	GO	NA	NA	Yes	NA	NA	NA	NA	NA	NA
No Serum	55	F	Vila Planalto	DF	NA	NA	No	NA	NA	NA	NA	NA	NA
No Serum	30	F	Riacho Fundo II	DF	NA	NA	No	NA	NA	NA	NA	NA	NA
No Serum	38	M	Ceilândia	DF	NA	NA	No	NA	NA	NA	NA	NA	NA
No Serum	50	F	Santa Maria	DF	NA	NA	No	NA	NA	NA	NA	NA	NA
No Serum	23	M	Samambaia	DF	NA	NA	No	NA	NA	NA	NA	NA	NA
No Serum	24	F	Taquatinga	DF	NA	NA	No	NA	NA	NA	NA	NA	NA
